# Supplementary material for: Distribution and Genetic Diversity of Grapevine Viruses in Russia
Source: Plants (Basel). 2021 May 27;10(6):1080. doi: 10.3390/plants10061080 (PMC8229536; doi:10.3390/plants10061080)
Supplement: Supplementary file 1 [file plants-10-01080-s001.zip]

Archive with 1 entries (1 files):
- plants-1237271-supplementary.xlsx
