# Supplementary material for: Distribution and Genetic Diversity of Grapevine Viruses in Russia
Source: Plants (Basel). 2021 May 27;10(6):1080. doi: 10.3390/plants10061080 (PMC8229536; doi:10.3390/plants10061080)
Supplement: Supplementary file 1 [file plants-10-01080-s001.zip › plants-1237271-supplementary.xlsx]

## Sheet: Table 1. Primers
	Supplementary Table 1. Primers used for virus detection and for phylogenetic studies
	Virus	Primers	Primer sequences 5′-3′	Product size (bp)	References
		(a) Primers used for virus detection
	18S rRNA gene	18S-H325	AAACGGCTACCACATCCAAG	673	[57]
		18S-C997	GCGGAGTCCTAAAAGCAACA		[57]
	GRSPaV	RScp_F	TGGGCCAAGAAAGGRTTTAATGA	208	This paper
		RScp_R	CCGCTTKCCTTCAGCCATAG		[16]
	GVA	GVA_Ah587	GACAAATGGCACACTACG	600	[58]
		GVA_600	ATMTCGACAGCCTGCTCKCC		[17]
	GFLV	GFLV V1_F	ACCGGATTGACGTGGGTGAT	311	[59]
		GFLV C1_R	CCAAAGTTGGTTTCCCAAGA		[59]
	GLRaV-1	GLRaV1_F	TCTTTACCAACCCCGAGATGAAC	232	[57]
		GLRaV1_R	GTGTCTGGTGACGTGCTAAACG		[57]
	GLRaV-2	V2dCPf2	ACGGTGTGCTATAGTGCGTG	515	[29]
		V2CPrl	GCAGCTAAGTACGAATCTTC		[29]
	GLRaV-3	GLRaV3_F	TACGTTAAGGACGGGACACAGG	336	[57]
		GLRaV3_R	TGCGGCATTAATCTTCATTG		[57]
	GFkV	GFkcp_F	CCCTCGTGTAAGCATCCAYCT	257	This paper
		GFkcp_R	AAGACGGAGAGGATYTCRGA		This paper
		(b) Primers used for phylogenetic studies
	GRSPaV	RSPaV_7793_F	CCYGGYGAATCAAATGARGC	674	This paper
		RScp_R	CCGCTTKCCTTCAGCCATAG		[16]
	GVA	GVA_Ah587	GACAAATGGCACACTACG	600	[58]
		GVA_600	ATMTCGACAGCCTGCTCKCC		[17]
	GFLV	GFLV_M2F	YTRGATTTTAGGCTCAATGG	854	[60]
		GFLV_M4R	GTDATCCACTTYTCATACTG		[60]
		GFLVcp_433v	GAACTGGCAAGCTGTCGTAGAA	480	[60]
		GFLVcp_912	GCTCATGTCTCTCTGACTTTGAC		[60]
		GFLV_2048F	ACGGATCCGGATTAGCTGGTAGAGGAG	513	[60]
		GFLV_2533R	CCAAAGTTGGTTTCCCAAGA		[53]
	GLRaV-1	GLR1cp_13615	TCTCCGYCCTTCTCGACCAT	400	This paper
		GLR1cp_14015	CRAYGGCACCCTTAACYTTC		This paper
		GLR1cp_13346	TTTACGGTATCGTTTTATTATG	994	This paper
		GLR1cp_14340	TCTAAWCTTACACCTTRAGCTC		This paper
		GLRaV1_F	TCTTACCAACCCCGAGATGAAC	232	[57]
		GLRaV1_R	GTGTCTGGTGACGTGCTAAACG		[57]
	GLRaV-2	V2dCPf2	ACGGTGTGCTATAGTGCGTG	515	[29]
		V2CPrl	GCAGCTAAGTACGAATCTTC		[29]
		GLR2CP1	ATGGAGTTGATGTCCGAC	594	[61]
		GLR2CP2	TACATAACTTCCCTTCTACC		[61]
	GLRaV-3	GLR3cp_14800	TTRTGTAAGGTGTTRTCGG	964	This paper
		GLR3cp_13836	TGAGTGRACGCGATGGCRTT		This paper
		GLRaV3_F	TACGTTAAGGACGGGACACAGG	336	[57]
		GLRaV3_R	TGCGGCATTAATCTTCATTG		[57]
	GFkV	GFkV_6351_F	CTCTCCGCCTCGTCTGATGA	714	[62]
		GFkV_7064_R	TCGGTTCATGACGAGGGAGT		[62]

## Sheet: Table 2. GenBank Acc № after de
	Supplementary Table 2. List of sequences submitted to the GenBank after validation of detection
	Isolate	Genbank Acc. №	Species/ interspecific hybrid	Virus	Variety	Region
	56	MW800127	Vitis vinifera	GRSPaV	Pinot noir	Crimea
	58	KX348547	Vitis vinifera	GVA	Rkatsiteli	Crimea
	288	MW800129	Vitis vinifera	GLRaV-1	Chardonnay	Krasnodar
	3	MH074870	(V. viniferа+ V. rupestris + V. aestivalis) х ((V. vinifera х (V. vinifera + V. labrusca + V. riparia + V. rupestris + V. berlandieri + V. aestivalis + V. cinerea) х V. vinifera)	GLRaV-2	Livia	Krasnodar
	659	MW800131	Vitis vinifera	GLRaV-3	Cabernet Sauvignon	Crimea
	308	MW800130	Vitis vinifera	GFLV	Unknown	Crimea
	323	MW800128	Vitis vinifera	GFkV	Moldova	Krasnodar

## Sheet: Table 3. GenBank Acc. №
	Supplementary Table 3. List of coat protein gene sequences submitted to the GenBank and their identity to the GenBank isolates
	Genbank Acc. №	Virus	Isolate name	Species/ interspecific hybrid of host grapevine	Grapevine variety	Region of sample collection	The closest GenBank isolate	% of identity to the closest isolate	Region of the closest isolate
	MW916844	GVA	255	Vitis vinifera	Dzhevat Kara	Crimea	KX348547	97.11	Russia
	MW916847	GVA	966	Vitis vinifera	Unknown	Crimea	DQ855084	91.70	South Africa
	MW916845	GVA	306	Vitis vinifera	Unknown	Crimea	KX348548	93.56	Russia
	MW916846	GVA	904	Vitis vinifera	Unknown	Crimea	MG717804	99.16	Armenia
	MW916843	GVA	209	Vitis vinifera	Bastardo Magarachsky	Crimea	MG717792	94.58	Turkey
	MW916848	GVA	332	Vitis vinifera	Blaufraenkisch	Krasnodar	MG717833	93.67	Azerbaijan
	MZ031985	GVA	1604	Vitis vinifera	Unknown	Krasnodar	DQ855085	92.87	South Africa
	MZ014525	GVA	1849	Vitis vinifera	Muscat Hamburg	Stavropol	MG717805	91.23	Armenia
	MW916860	GRSPaV	1840	Vitis vinifera	Kishmish Luchistyi	Stavropol	MG938334	99.24	France
	MW916859	GRSPaV	1852	Vitis vinifera	Unknown	Stavropol	MN228487	98.80	Belgium
	MW916861	GRSPaV	249	Vitis vinifera	Blaufraenkisch	Krasnodar	MG050323	99.54	South Africa
	MW929098	GRSPaV	232	Vitis vinifera	Krasnostop AZOS	Krasnodar	KX958435	98.96	Brazil
	MW916862	GRSPaV	255	Vitis vinifera	Dzhevat Kara	Crimea	KP728253	98.52	Italy
	MW916863	GRSPaV	266	Vitis vinifera	Cabernet Sauvignon	Crimea	KJ634634	98.27	China
	MW916864	GRSPaV	861	Vitis vinifera	Cabernet Sauvignon	Crimea	DQ364990	98.37	Italy
	MW916865	GRSPaV	871	Vitis vinifera	Unknown	Crimea	MK804767	96.69	Brazil
	MW810493	GLRaV-1	628	V. vinifera х (V. vinifera + V. labrusca + V. riparia + V. rupestris + V. berlandieri + V. aestivalis + V. cinerea)	Moldova	Crimea	KY827404	94.64	Czech Republic
	MW810491	GLRaV-1	571	Vitis vinifera	Rkatsiteli	Crimea	KY827404	94.88	Czech Republic
	MW810494	GLRaV-1	471	Vitis vinifera	Aligote	Krasnodar	KY827404	98.21	Czech Republic
	MW810492	GLRaV-1	212	Vitis vinifera	Bastardo Magarachsky	Crimea	KY827404	98.77	Czech Republic
	MW810495	GLRaV-1	649	Vitis vinifera	Italia	Crimea	KY827404	97.26	Czech Republic
	MW810504	GLRaV-2	638	Vitis vinifera	Golodrigi Muscat	Crimea	KM012067	99.14	Portugal
	MW810503	GLRaV-2	602	Vitis vinifera	Cabernet Sauvignon	Crimea	DQ314604	99.00	Italy
	MW810500	GLRaV-2	899	Vitis vinifera	Unknown	Crimea	KF007283	100	Chile
	MW810505	GLRaV-2	346	Vitis vinifera	Cabernet Sauvignon	Crimea	EU053125	99.83	Brazil
	MW810501	GLRaV-2	3	(V. viniferа+ V. rupestris + V. aestivalis) х ((V. vinifera х (V. vinifera + V. labrusca + V. riparia + V. rupestris + V. berlandieri + V. aestivalis + V. cinerea) х V. vinifera)	Livia	Krasnodar	KM012067	99.66	Portugal
	MW810502	GLRaV-2	1853	Vitis vinifera	Unknown	Stavropol	KM012067	99.66	Portugal
	MW916849	GLRaV-3	659	Vitis vinifera	Cabernet Sauvignon	Crimea	MH814491	99.77	Unknown
	MW916855	GLRaV-3	941	Vitis vinifera	Unknown	Crimea	JX088162	100	China
	MW916850	GLRaV-3	288	Vitis vinifera	Unknown	Krasnodar	LR215340	100	Greece
	MW916851	GLRaV-3	609.18	Vitis vinifera	Unknown	Krasnodar	LR215340	99.88	Greece
	MW916852	GLRaV-3	623.18	Vitis vinifera	Unknown	Krasnodar	LR215340	100	Greece
	MW916853	GLRaV-3	381	Vitis vinifera	Italia	Crimea	JX088162	99.89	China
	MW916854	GLRaV-3	840	Vitis vinifera	Unknown	Crimea	LR215346	99.64	Greece
	MW916856	GLRaV-3	473	Vitis vinifera	Unknown	Krasnodar	LR215351	99.88	Greece
	MW916857	GLRaV-3	1842	Vitis vinifera	Italia	Stavropol	LR215351	99.52	Greece
	MW916858	GLRaV-3	214	Vitis vinifera	Bastardo Magarachsky	Crimea	MH814491	99.88	Unknown
	MZ014522	GFLV	308	Vitis vinifera	Unknown	Crimea	GU972577	90.32	USA
	MZ014523	GFLV	311	Vitis vinifera	Unknown	Crimea	DQ362933	89.02	Italy
	MZ014524	GFLV	317	V. vinifera х (V. vinifera + V. labrusca + V. riparia + V. rupestris + V. berlandieri + V. aestivalis + V. cinerea)	Moldova	Crimea	JX559643	85.9	Canada
	MW970077	GFLV	326	Vitis vinifera	Italia	Crimea	MG418840	86.01	France
	MW810496	GFkV	143	V. vinifera х (V. vinifera + V. labrusca + V. riparia + V. rupestris + V. berlandieri + V. aestivalis + V. cinerea)	Moldova	Krasnodar	KX828706	98.85	Brazil
	MW810497	GFkV	710	Vitis vinifera	Kefesia	Crimea	AJ309022	95.85	Italy
	MW929097	GFkV	232	Vitis vinifera	Krasnostop AZOS	Krasnodar	GU372373	98.62	USA
	MW810499	GFkV	37	V. vinifera х (V. vinifera + V. labrusca + V. rupestris + V. berlandieri + V. lincecumii)	Augustine	Krasnodar	MN716779	95.57	USA
	MW810498	GFkV	763	Vitis vinifera	Kokur white	Crimea	KX828706	99.09	Brazil

## Sheet: Table 4.Rep. seq. Acc №
	Supplementary Table 4. Representative virus isolates used for group defenition
	Genbank Acc. №	Virus	Group	References
	EU008560	GVA	I	[23]
	KF013849	GVA	I	[23]
	DQ855086	GVA	II	[23]
	KF013854	GVA	II	[23]
	KF013842	GVA	II	[23]
	DQ787959	GVA	III	[24]
	KF013819	GVA	III	[23]
	KF013786	GVA	III	[23]
	KF013788	GVA	III	[23]
	KF013828	GVA	IV	[23]
	KF013790	GVA	IV	[23]
	AY927673	GRSPaV	GRSPaV-SG1	[23]
	DQ364983	GRSPaV	GRSPaV-SG1	[23]
	DQ364988	GRSPaV	GRSPaV-SG1	[23]
	AY927672	GRSPaV	GRSPaV-BS	[23]
	AY927679	GRSPaV	GRSPaV-BS	[23]
	DQ364979	GRSPaV	GRSPaV-BS	[23]
	DQ364980	GRSPaV	GRSPaV-BS	[23]
	DQ364990	GRSPaV	GRSPaV-BS	[23]
	DQ364991	GRSPaV	GRSPaV-1	[23]
	AY927688	GRSPaV	GRSPaV-1	[23]
	AY927676	GRSPaV	GRSPaV-1	[23]
	AB331435	GRSPaV	GRSPaV-SY	[23]
	DQ364986	GRSPaV	GRSPaV-SY	[23]
	AY927684	GRSPaV	GRSPaV-SY	[23]
	JF811861	GLRaV-1	1	[23]
	JF811848	GLRaV-1	1	[23]
	JF811844	GLRaV-1	2	[23]
	JF811841	GLRaV-1	2	[23]
	JF811842	GLRaV-1	2	[23]
	JF811854	GLRaV-1	3	[23]
	JF811855	GLRaV-1	3	[23]
	JF811857	GLRaV-1	3	[23]
	JF811858	GLRaV-1	3	[23]
	Y14131	GLRaV-2	PN	[27]
	AF039204	GLRaV-2	PN	[27]
	AY842932	GLRaV-2	PN	[27]
	DQ911147	GLRaV-2	PN	[27]
	HQ162291	GLRaV-2	PN	[63]
	KC477192	GLRaV-2	PN	[63]
	AY697863	GLRaV-2	H4	[27]
	FJ957744	GLRaV-2	H4	[63]
	EU760837	GLRaV-2	H4	[63]
	EU760844	GLRaV-2	H4	[63]
	EF012718	GLRaV-2	BD	[27]
	AF314061	GLRaV-2	RG	[27]
	EF012720	GLRaV-2	RG	[27]
	DQ314592	GLRaV-2	RG	[27]
	DQ314605	GLRaV-2	RG	[27]
	DQ314606	GLRaV-2	RG	[27]
	EF012717	GLRaV-2	PV20	[27]
	EF012721	GLRaV-2	PV20	[27]
	AY881628	GLRaV-2	93/955	[28]
	DQ314588	GLRaV-2	93/955	[28]
	GQ352631	GLRaV-3	I	[23]
	HQ130329	GLRaV-3	I	[23]
	DQ680141	GLRaV-3	I	[23]
	JN546586	GLRaV-3	I	[23]
	EU344895	GLRaV-3	I	[23]
	JX088138	GLRaV-3	I	[23]
	JX088172	GLRaV-3	II	[23]
	EU259806	GLRaV-3	II	[23]
	AY753208	GLRaV-3	II	[23]
	HQ130289	GLRaV-3	II	[23]
	HQ130305	GLRaV-3	III	[23]
	GQ352633	GLRaV-3	III	[23]
	JQ423939	GLRaV-3	III	[23]
	HQ130311	GLRaV-3	IV	[23]
	HQ401015	GLRaV-3	IV	[23]
	JX088182	GLRaV-3	V	[23]
	EU344894	GLRaV-3	V	[23]
	HQ401016	GLRaV-3	V	[23]
	JX220899	GLRaV-3	VI	[23]
	JX220900	GLRaV-3	VI	[23]

## Sheet: Table 5. Number of CP seq.
	Supplementary Table 5. Number of coat protein gene sequences used for recombination and phylogenetic analysis
	Virus	Number of the GenBank sequences	Number of Russian isolates
	GRSPaV	949	8
	GVA	256	8
	GLRaV-1	242	5
	GLRaV-2	220	6
	GLRaV-3	800	10
	GFLV	437	4
	GFkV	64	5

## Sheet: Table 6. GLRaV-2 RFLP
	Supplementary Table 6. RFLP patterns of the GLRaV-2 coat protein gene amplicons
	Isolate	PCR products amplified with primers								Group of isolate
		GLR2CP1 / GLR2CP2		V2dCPf2 / V2dCPrl
		TaqI		TaqI			RsaI
		Fragment size (bp)	Type of restriction profile	Fragment size (bp)	Type of restriction profile	Preliminary group of isolate *	Fragment size (bp)	Type of restriction profile	Preliminary group of isolate *
	3	237, 216, 75, 68	I	216, 131, 90, 75	B	3, 4	402, 100, 10	B	3	3
	346	237, 216, 75, 68	I	216, 131, 90, 75	B	3, 4	502, 10	E	RG	unknown
	602	312, 216, 68	II	216, 165,136	A	1a, 1b, 2	349, 100, 58, 10	A	1a	1a
	638	232, 216, 75, 57	I	216, 130, 90, 75	B	3, 4	401, 100, 10	B	3	3
	899	312, 216, 68	II	216, 165, 134	A	1a, 1b, 2	347, 100, 58, 10	A	1a	1a
	1853	237, 216, 75, 68	I	-	-	-	-	-	-	not determined
				“-” PCR product was not amplified with this pair of primers
				* - according to [29]
	RFLP analysis. GLR2CP1/CP2 amplicons were digested differing accessions showed that many samples were mixedly infected with different variants of the virus, e.g., several samples of cv Redglobe were infected with GLRaV-2-RG and one of the GLRaV-2-typical isolates (not shown). from that of other GLRaV-2 variants (Table 7). RFLP analysis of V2dCPf2/V2CPr1 fragments was done because this primer pair…
	with TaqI, while V2dCPf2/V2CPr1 amplicons
	were digested with both TaqI and RsaI. RFLP analysis
	of products amplified when using GLR2CP1/CP2 was
	first done because it had been observed that some of the
	samples recognized by this primer set, thought to be
	specific for GLRaV-2 typical, had instead given a digestion
	profile similar to that of amplicons from GLRaV-2-
	RG. Thus, digestion was the only way to ascertain
	which GLRaV-2 strain was present in grape accessions
	exposed to GLR2CP1/CP2. Three different restriction
	patterns were obtained, the profile of the RG strain dif
